# Supplementary material for: Characterization of a Stress-Enhanced Promoter from the Grass Halophyte, Spartina alterniflora L
Source: Biology (Basel). 2022 Dec 15;11(12):1828. doi: 10.3390/biology11121828 (PMC9775435; doi:10.3390/biology11121828)
Supplement: Supplementary file 1 [file biology-11-01828-s001.zip]

Archive with 1 entries (1 files):
- biology-2104897-supplementary.pdf
